# Supplementary material for: How Childhood Maltreatment Contributes to Explaining Depressive Symptoms in Transgender and Gender-Diverse Individuals
Source: Healthcare (Basel). 2026 Feb 24;14(5):558. doi: 10.3390/healthcare14050558 (PMC12984156; doi:10.3390/healthcare14050558)
Supplement: Supplementary file 1 [file healthcare-14-00558-s001.zip]

Archive with 1 entries (1 files):
- healthcare-4087070-supplementary.pdf
